# Supplementary material for: Metformin and Risks of Aortic Aneurysm and Aortic Dissection: A Mendelian Randomization Study
Source: Rev Cardiovasc Med. 2025 Apr 27;26(4):27734. doi: 10.31083/RCM27734 (PMC12059729; doi:10.31083/RCM27734)
Supplement: Supplementary file 1 [file 2153-8174-26-4-27734-s1.zip]

Archive with 3 entries (3 files):
- 5-STROBE_Checklist_v4_combined.docx
- Figure S1.tif
- Supplementary Material-V2.docx
